# Supplementary material for: Inhibition of the mitochondrial pyruvate carrier simultaneously mitigates hyperinflammation and hyperglycemia in COVID-19
Source: Sci Immunol. 2023 Feb 23:eadf0348. doi: 10.1126/sciimmunol.adf0348 (PMC9972900; doi:10.1126/sciimmunol.adf0348)
Supplement: Supplementary file 2 — Data file S1 [file sciimmunol.adf0348_data_file_s1.zip]

Archive with 1 entries (1 files):
- sciimmunol.adf0348_data_file_s1.xlsx
