# Supplementary material for: Inhibition of the mitochondrial pyruvate carrier simultaneously mitigates hyperinflammation and hyperglycemia in COVID-19
Source: Sci Immunol. 2023 Feb 23:eadf0348. doi: 10.1126/sciimmunol.adf0348 (PMC9972900; doi:10.1126/sciimmunol.adf0348)
Supplement: Supplementary file 2 — Data file S1 [file sciimmunol.adf0348_data_file_s1.zip › sciimmunol.adf0348_data_file_s1.xlsx]

## Sheet: Fig.1
Fig. 1B
days	MPCfl/fl															MPCΔLyz2													p value
0	100	100	100	100	100	100	100	100	100	100	100	100	100	100		100	100	100	100	100	100	100	100	100	100	100	100
1	96.0699	100	98.3264	97.4576	97.7528	98.4456	99.0291	100.374	99.5816	98.6111	99.2395	98.4252	100	99.2366		102.183	97.3799	98.0861	100	100	100	101.887	99.0654	100	100	100	100
2	96.5066	100.467	96.6527	97.0339	97.191	98.4456	98.0583	101.124	99.1632	97.2222	98.8593	98.4252	99.5951	97.3282		102.183	97.8166	98.0861	99.5633	98.3784	99.2857	101.887	98.1308	98.8372	99.6047	99.6109	99.6124
3	93.8865	100.467	98.7448	97.4576	96.6292	99.4819	97.7346	100.749	99.5816	96.7593	97.7186	96.4567	100	95.4198		101.747	98.69	99.0431	98.69	100	99.6429	101.887	98.1308	98.062	100	99.6109	99.6124
4	97.8166	99.0654	98.7448	97.4576	96.6292	98.9637	97.411	101.124	98.3264	94.4444	98.4791	96.4567	95.5466	95.4198		97.3799	100	98.0861	100	101.081	101.786	101.887	96.729	100.775	100	99.6109	100.775
5	93.4498	96.729	97.0711	95.339	93.2584	98.9637	97.0874	95.5056	95.8159	85.6482	90.4943	94.0945	82.9959	89.313		96.5066	98.2533	98.5646	97.8166	98.9189	103.571	100.755	94.3925	97.2868	94.8617	97.6654	95.7364
6	90.8297	91.1215	91.6318	90.678	86.5169	91.7099	93.2039	89.8876	94.1423	81.4815	84.0304	91.7323	79.7571	82.8244		91.2664	93.0131	92.823	94.3231	88.1081	99.2857	98.1132	89.2523	90.3101	88.9328	96.8872	90.6977
7	82.5327	83.1776	82.4268	81.7797	77.5281	81.3471	84.1424	83.1461	83.682	74.0741	77.1863	83.8583	76.9231	78.2443		83.4061	85.5895	82.2966	85.5895	81.0811	100	92.8302	81.7757	82.5581	81.8182	89.4942	84.4961		0.007289
8	79.0393	81.3084	76.9874	76.6949	73.0337	76.1658	77.6699	79.0262	82.0084	71.7593	74.9049	79.5276	72.8745	73.2824		80.786	81.2227	82.7751	78.1659	75.6757	96.7857	86.7925	79.9065	78.6822	77.4704	90.2724	83.3333		0.004009
9	79.0393	78.5047	78.2427	75.4237	71.9101	70.4663	72.8155	77.1536	86.1925	68.0556	71.8631	77.5591	71.2551	74.4275		83.8428	80.3493	88.9952	77.7293	71.8919	94.2857	82.2642	82.7103	77.1318	77.4704	93.3852	83.7209		0.002383
10	82.0961	78.5047	78.2427	74.1525	74.1573	70.4663	73.7864	79.0262	89.9582	67.5926	72.2434	77.1654	70.8502	73.6641		89.5196	84.2795	89.4737	79.0393	76.7568	96.4286	84.1509	88.785	77.5194	77.0751	96.1089	86.0465		0.000706
11	86.8996	80.8411	83.682	76.6949	72.4719	73.5751	75.0809	83.1461	92.0502	66.6667	72.2434	81.1024	70.4453	74.8092		93.8865	86.4629	94.7368	82.9694	76.7568	97.8571	86.4151	93.9252	79.4574	77.0751	97.2763	91.4729		0.001529
12	93.0131	83.6449	89.5397	81.3559	75.8427	79.2746	77.6699	86.1423	94.5607	68.5185	71.4829	85.0394	70.4453	75.9542		96.9432	90.8297	96.6507	86.4629	83.7838	98.2143	90.566	93.4579	81.7829	79.0514	97.2763	93.4108		0.002789
13	94.7598	86.4486	92.0502	85.5932	80.8989	84.456	81.877	91.7603	95.8159	72.2222	70.7224	87.7953	71.2551	77.8626		99.5633	93.8865	96.1723	93.0131	87.027	96.7857	93.5849	92.5234	86.8217	83.3992	98.4436	94.9612		0.002985
14	96.0699	88.785	92.887	88.9831	84.2697	88.601	86.0841	96.2547	94.1423	75	73.384	90.5512	72.8745	80.1527		99.5633	96.0699	95.2153	96.0699	91.8919	97.8571	95.4717	93.4579	87.9845	87.747	98.8327	96.5116		0.003028
Fig. 1C
days	MPCfl/fl	MPCΔLyz2
9	1			0= alive
10	1			1= dead
10	1	1
11	1	1		p value=0.0493
11	1
12	1
12	1
13	1	1
15	1	1
16		1
20	0	0
20	0	0
20	0	0
20	0	0
20		0
20		0
20		0
20		0
20		0
Fig. 1D
	IL-1b			TNF			CCL2			IL-6
	MPCfl/fl	MPCΔLyz2		MPCfl/fl	MPCΔLyz2		MPCfl/fl	MPCΔLyz2		MPCfl/fl	MPCΔLyz2
	115.5	63		43.7337	25.6326		2236.16	3942.14		2038.21	1244.9
	137.5	73		223.248	102.139		2044.68	996.261		3547.9	3047.19
	153	51		164.517	24.4606		3581.8	1426.57		3161.55	1383.36
	137	111.5		264.333	76.8757		4485.55	1212.47		3325.26	2369.7
	64.5	117		120.696	57.7328		1706.43	780.055		1665.21	2205.4
	124.5	71		141.532	112.752		2414.49	2480.77		3543.84	3576.06
	150.5	63		286.667	195.575		3821.15	1277.7		4071.26	2341.54
	81.5	61.5		190.496	124.863		2342.95	2570.73		4407.1	2095.68
	60	90.5		79.1547	98.9487		2440.79	1327.15		5911.28	3515.97
	p value=0.0237			p value=0.0302			p value=0.0447			p value=0.0438
Fig. 1F
days	Vehicle															MSDC											p value
0	100	100	100	100	100	100	100	100	100	100	100	100	100	100		100	100	100	100	100	100	100	100	100	100
1	99.4565	97.6191	100	100	99.0196	95.0249	94.0217	92.5743	94.7368	97.076	97.2222	95	94.6342	94.4444		100.526	97.0732	97.9487	100	98.0861	96.4103	96.3542	95.4774	99.4737	95.7895
2	98.913	96.6667	97.8947	95.8974	94.1176	96.0199	92.3913	92.0792	95.7895	100.585	97.7778	97.7778	99.0244	95.9596		102.632	96.5854	97.4359	100.5	97.1292	94.8718	93.2292	95.4774	100	95.7895
3	96.7391	96.1905	95.7895	94.8718	91.1765	97.0149	92.3913	92.5743	97.3684	99.4152	96.6667	96.6667	97.561	95.9596		102.632	96.0976	95.3846	96	94.2584	92.8205	92.7083	96.4824	101.579	96.8421
4	95.1087	98.0952	93.1579	93.3333	88.2353	94.5274	89.6739	91.5842	94.2105	96.4912	93.8889	94.4444	93.1707	93.4343		102.105	92.6829	93.8461	94	93.7799	92.3077	91.1458	94.9749	94.7368	94.7368
5	92.9348		88.421	86.6667	81.3726	90.5473	86.9565	88.6139	84.2105	92.9825	90	93.3333	91.7073	90.9091		97.8947	89.2683	92.8205	92	93.3014	89.7436	91.1458	87.9397	95.7895	93.6842
6	84.7826		82.1053	82.0513	77.9412	85.0746	82.0652	85.1485	80	87.7193	86.1111	85.5556	85.3658	83.3333			81.9512	90.7692	88	88.9952	86.6667	88.5417	84.4221	92.1053	87.3684
7	79.8913		77.8947	77.4359	73.0392	79.602	78.8043	79.2079				83.3333	82.439	79.798			79.0244	85.1282	83	83.7321	82.0513		80.402	88.421	84.2105		0.007975
8	75		73.1579	71.7949	68.6274	74.6269		74.7525				78.8889	78.5366	75.7576			76.0976	77.9487	80	79.4258	78.9744		75.8794	84.2105	83.1579		0.005429
9	70.6522		69.4737	68.2051		72.1393		72.2772				75	73.6585	70.7071			75.6098	75.8974	78	81.8182	76.9231		74.8744	80	81.579		0.000115
10	70.6522		66.3158	66.1539		69.6517		69.3069				73.3333	72.1951	69.697			75.6098	76.9231	76.5	84.689	76.4103		76.3819	81.579	81.0526		2.9e-05
11	72.2826		70	63.5897		70.1492		70.297				75	72.1951	70.7071			77.561	82.0513	80	87.0813	78.4615		78.8945	84.2105	84.2105		1.1e-05
12	77.7174		73.6842	63.0769		72.1393		74.2574				78.8889	76.0976	75.7576			80.4878	86.1539	85	90.4306	84.6154		83.4171	89.4737	86.8421		5.3e-05
13	83.6957		79.4737	65.641		76.1194		79.2079				83.3333	79.0244	80.8081			85.3658	89.7436	88.5	92.3445	87.1795		85.4271	91.579	90.5263		0.000359
14	87.5		84.2105	68.2051		80.0995		82.1782				86.1111	83.4146	83.8384			87.8049	91.7949	91	93.7799	88.2051		87.4372	92.1053	91.579
Fig. 1G
days	Vehicle	MSDC
9	1	1		0= alive
9	1	1		1= dead
9	1
9	1			p value=0.0442
9	1
10	1	1
10	1	1
10	1	1
10	1	1
10	1
11	1	1
11	1
11	1
11	1
12		1
12	1	1
20	0	0
20	0	0
20	0	0
20	0	0
20	0	0
20		0
20		0
20		0
20		0
20		0
20		0
Fig. 1K
	Vehicle										MSDC											p value
0	100	100	100	100	100	100	100	100	100		100	100	100	100	100	100	100	100	100	100
1	100	95.1087	100	96.4467	99.0654	97.1014	89.3518	89.8148	94.4444		100.518	96.3542	99.4975	96.3134	97	96.3303	96.4103	97.6303	97.3913	97.7778
2	91.8367	89.1304	90.6103	94.4162	87.8505	88.8889	82.8704	85.1852	86.3636		93.7824	90.1042	95.4774	91.2442	93	89.9083	87.1795	88.6256	85.6522	88.4444
3	88.2653	83.6957	84.507	87.8173	82.7103	83.0918	80.0926	81.9444	81.8182		89.6373	85.4167	87.9397	84.3318	87.5	85.3211	86.1539	83.8863	81.3043	84
4	86.7347	78.2609	83.0986	84.264	79.4393	82.1256	78.7037	78.7037	83.3333		94.3005	84.8958	87.4372	79.7235	91	86.2385	89.7436	80.5687	82.1739	85.3333		0.023914
5	92.8571	75.5435	85.9155	86.2944	83.1776	87.4396	83.3333	83.7963	87.8788		97.9275	88.5417	93.4673	79.2627	96	89.9083	94.359	85.782	91.3043	88.8889		0.033564
6	94.449	76.087	91.0798	91.8782	85.9813	94.2029	86.1111	88.8889	92.4242		100	92.7083	97.9899	82.9493	97	93.1193	97.4359	87.6777	95.6522	93.3333		0.04366
7	102.041	78.8043	94.3662	96.9543	92.5234	97.1014	87.037	97.2222	100		104.145	95.8333	99.4975	86.6359	100	96.3303	98.4615	90.9953	98.2609	95.5556
Fig. 1M
days	Vehicle					MSDC
2	2750000	2500000	3150000	2900000	3500000	2850000	3300000	2750000	3450000	2500000
8	0	0	0	0	0	0	0	0	0	0
Fig. 1N
	TNF			CCL2			IL-6
	Vehicle	MSDC		Vehicle	MSDC		Vehicle	MSDC
	115.447	71.456		651.231	697.904		1181.12	502.116
	70.4209	44.0264		669.182	557.886		1217.23	848.839
	98.3681	24.3598		866.643	234.768		1549.51	1181.12
	81.8068	109.236		500.443	324.523		1350.87	1513.39
		88.9488			295.801			577.962
	69.3858	43.5088		730.216	514.804		1813.16	465.999
	111.824	78.184		776.888	295.801		1766.21	856.063
	123.21	55.9298		249.129	188.095		1614.52	823.557
	97.333	47.1316		241.948	267.08		895.791	480.446
	82.3243	42.4737		529.164	198.866		895.791	989.696
	p value=0.0054			p value=0.0250			p value=0.0032
Fig. 1O
days	MPCfl/fl												MPCΔLyz2														p value
0	100	100	100	100	100	100	100	100	100	100	100		100	100	100	100	100	100	100	100	100	100	100	100	100
1	99.0196	97.5247	95.7983	97.6526	100.76	98.2456	98.9848	98.0488	98.9796	101.064	100.588		98.6425	97.3404	97.7579	98.5849	95.9276	99.6403	96.4286	98.1482	102.15	97.9487	98.8636	102.439	102.273
2	85.2941	94.0594	86.1345	85.9155	90.1141	91.9298	91.8782	91.2195	90.8163	92.5532	88.8235		85.5204	87.766	95.5157	91.9811	95.0226	90.2878	94.2857	96.2963	95.1613	94.8718	92.0455	95.6098	95.4545
3	81.3726	89.604	81.9328	80.2817	85.9316	84.5614	81.7259	82.9268	83.6735	89.3617	84.7059		81.9005	81.383	93.722	85.8491	94.1176	84.5324	89.2857	96.6667	90.3226	87.6923	85.2273	87.3171	89.7727
4	76.4706	79.2079	71.8487	72.3005	81.749	78.9474	76.6497	78.0488	79.5918	83.5106	80		78.2805	73.9362	85.6502	82.0755	90.0452	80.9352	85.7143	92.5926	80.6452	81.0256	82.9545	81.9512	84.0909		0.008961
5	72.549	83.6634	71.0084	77.9343	83.6502	76.1403	73.0964	74.1463	76.5306	80.3191	78.2353		81.9005	75	85.2018	89.1509	85.9728	79.1367	83.5714	88.8889	81.1828	84.1026	84.6591	83.4146	86.3636		0.000539
6	73.5294	86.6337	70.9076	81.2207	87.8327	77.193	76.1421	78.5366	81.6326	83.5106	81.1765		85.9728	77.6596	86.0987	90.566	88.6878	83.4532	87.5	92.5926	87.0968	90.2564	89.7727	88.7805	92.6136		0.000368
7	80.8824	90.5941	73.1093	85.446	91.635	80.7018	82.2335	85.3658	89.2857	89.8936	88.2353		93.2127	84.0426	90.1345	96.2264	93.6652	87.0504	91.0714	92.5926	93.5484	95.3846	94.8864	92.6829	97.7273		0.000988

## Sheet: Fig.2
Fig. 2F
Tnf											Il1b											Ccl2
cell type	Vehicle				MSDC				p value		cell type	Vehicle				MSDC				p value		Vehicle				MSDC					p value
AM	1.47353	0.978642	1	1	0.694107	0.478129	0.803208	0.37159	0.015652		AM	1.59608	0.626534	1	1	0.243584	0.523297	0.643423	0.477349	0.036228		AM	1.55236	0.644181	1	1	0.283043	0.310045	0.371355	0.112809	0.0007216
Mac	0.831985	1.20195	1	1	1.03915	0.695336	1.08032	0.527566	0.315274		Mac	0.816099	1.22534	1	1	1.45511	0.77656	0.917184	0.477349	0.655198		Mac	1.0852	0.921489	1	1	0.207032	0.317527	0.654391	0.489666	0.001335
Mono	1.34371	0.744211	1	1	1.0081	0.739243	1.15602	0.383887	0.379591		Mono	0.915829	1.09191	1	1	0.629173	1.10462	0.988711	0.717318	0.272238		Mono	1.15816	0.863435	1	1	0.499303	0.867232	0.762767	0.476975	0.081053
Fig. 2H
TNF															IL1B															CCL2
cell type	Vehicle			MSDC			Poly IC-Vehicle			Poly IC-MSDC			p value			Vehicle			MSDC			Poly IC-Vehicle			Poly IC-MSDC			p value			Vehicle			MSDC			Poly IC-Vehicle			Poly IC-MSDC			p value
AM	1	1	1	0.552635	0.845916	0.290999	2.11038	2.49696	1.33267	0.471321	1.05192	0.356306	0.028656		AM	1	1	1	0.712256	0.57038	1.11778	2.08612	1.72825	1.54827	0.54951	0.354332	1.00778	0.010019		AM	1	1	1	0.561888	0.401971	0.160472	1.82278	1.64005	1.49899	0.461503	0.425269	0.215338	0.000445
MdM	1	1	1	0.729259	0.728302	0.94898	1.74954	1.6693	1.41884	0.907653	1.77188	1.09682	0.275868		MdM	1	1	1	0.973728	0.841723	0.990851	2.06262	1.84172	1.28102	2.0679	1.38867	1.29876	0.691828		MdM	1	1	1	0.809529	0.944315	0.862945	2.32764	1.68386	1.17199	1.50621	1.65243	1.3174	0.5353
Mono	1	1	1	0.772929	0.801758	0.762767	2.01924	1.5133	1.70776	2.28113	1.80176	1.77937	0.399766		Mono	1	1	1	1.30707	0.789315	0.988712	2.47465	2.59975	1.43861	1.99989	2	1.5421	0.462091		Mono	1	1	1	0.963996	0.854317	0.875105	2.09317	1.56826	1.77237	2.59523	1.35295	1.6038	0.92788

## Sheet: Fig.3
Fig. 3B
hours	Vehicle			MSDC			p value
0	0.430068	0.363659	0.581602	0.429035	0.761189	0.400304
3	0.651162	0.669241	0.608422	0.645052	0.663798	0.619363
6	0.743838	0.701383	0.795026	0.501792	0.489886	0.653127	0.0284
12	1.18992	0.91275	0.838578	0.67691	0.482329	0.470675	0.0257
24	0.993762	1.12747	0.969581	0.534972	0.431773	0.610332	0.0021
Fig. 3D		IAV d4
	naïve	Vehicle	MSDC		vehicle VS MSDC
	1.276	2.243	1.539		p value<0.0001
	1.319	2.166	1.472
	1.312	2.388	1.388
	1.27	2.223	1.431
	1.263	2.417	1.398
Fig. 3F	Ctrl		Poly IC			Poly IC
	Vehicle	MSDC	Vehicle	MSDC		Vehicle vs MSDC
	0.283269	0.158364	0.759005	0.136718		p value=0.0163
	0.3404	0.172772	0.50772	0.199294
	0.631396	0.441214	0.942596	0.28279
Fig. 3G	Ccl2							Tnf
	Ctrl		Poly IC					Ctrl		Poly IC
	vehicle	MSDC	vehicle	MSDC	MSDC	MSDC		vehicle	MSDC	vehicle	MSDC	MSDC	MSDC
	vehicle	vehicle	vehicle	vehicle	molidustat	vehicle		vehicle	vehicle	vehicle	vehicle	molidustat	vehicle
	vehicle	vehicle	vehicle	vehicle	vehicle	Roxadustat		vehicle	vehicle	vehicle	vehicle	vehicle	Roxadustat
	0.826694	0.434786	3.04011	1.56449	5.53982	3.19897		1.16991	0.39785	2.57999	1.24578	2.49612	2.47957
	1.22919	0.765061	4.72633	1.2714	4.39356	2.78803		0.940103	0.222204	2.74848	1.3037	2.62397	2.4892
	0.984091	0.583867	4.21205	1.38509	4.1268	2.92041		0.909228	0.274462	2.58339	0.952136	2.4476	3.071
			p value=0.0069							p value=0.0003
				p value=0.0018							p value=0.0004
				p value=0.0005							p value=0.0025

## Sheet: Fig.4
Fig. 4A
																													Poly IC
time (min)	Vehicle						MSDC						Vehicle+Poly IC						MSDC+PolyIC								Vehicle	MSDC	Vehicle	MSDC
1.30899	31.7129	41.8778	21.548	64.4971	67.029	61.1767	48.7429	40.3584	46.3267	74.9396	51.6182	60.6915	77.4923	72.8393	75.1658	87.3709	99.5544	99.1696	155.071	105.429	130.25	131.093	114.084	101.017			57.4871	58.7926	23.2063	40.3855
7.7675	37.1475	48.2666	26.0284	59.3584	61.5411	55.6016	49.6289	39.1991	48.3985	68.6287	46.8888	62.9871	71.4868	70.0015	70.7441	81.6535	91.7555	94.5294	152.509	101.465	126.987	123.841	108.369	94.6037			56.7619	43.6241	19.8049	43.592
14.2276	39.4314	53.0808	25.7819	57.2366	61.8533	56.4276	49.9609	39.2589	47.921	69.1506	49.7826	56.9687	72.7341	69.031	70.8825	82.1518	91.9764	95.2794	132.46	103.071	127.765	123.966	109.926	96.3759			58.2123	48.5341	31.5056	60.003
20.8001	51.4906	60.5369	42.4443	45.5179	50.4175	35.9451	32.8856	30.393	30.3793	46.172	32.9832	46.0888	60.8557	65.0874	62.9715	67.753	67.9343	66.8292	82.6923	68.4313	75.5618	83.2221	94.9681	81.5975			33.2203	24.9434	3.78914	15.1106
27.2619	29.9128	38.8747	20.9509	36.877	38.7589	33.5498	22.7584	20.0412	20.6321	38.7137	30.4509	42.1885	42.6628	43.7256	43.1942	53.4075	52.0567	51.2908	63.5348	51.443	57.4889	62.2509	61.9488	57.0384			28.4711	14.6332	-1.30302	22.3533
33.7222	28.3577	33.7002	23.0151	34.134	35.2159	32.0117	20.526	19.4692	20.7752	37.0179	29.3493	40.525	37.0269	40.8023	38.9146	47.2735	49.0503	48.5338	60.3626	47.5931	53.9779	60.2351	55.2373	45.2464			33.2583	17.9999	-2.61645	39.9462
40.2901	106.399	120.162	92.6358	106.399	114.65	110.486	129.976	98.2134	113.217	113.802	68.9678	87.3407	134.712	96.3319	115.522	99.1302	102.656	103.41	183.065	166.115	223.304	157.161	159.795	158.478			p value=0.0056
46.7499	92.8483	102.115	83.5818	92.8483	89.3719	90.0394	107.896	82.9598	96.544	95.8	64.793	79.7229	117.246	93.483	105.364	86.9187	94.0399	94.9515	180.738	148.364	185.61	143.467	129.505	136.486					p value=0.0362
53.2093	81.5059	91.2343	71.7775	81.5059	71.8152	72.4558	86.838	68.5154	78.4878	77.9471	58.4283	67.5835	99.3744	81.4714	90.4229	76.4945	82.6815	82.7676	137.393	126.263	156.098	123.604	110.139	116.871
59.7754	15.2806	23.1557	7.40553	27.8358	27.2455	25.4449	6.54565	8.11964	5.23249	26.8178	24.0925	34.4476	18.3103	20.259	19.2847	35.4974	36.3801	37.0764	32.4149	22.4256	27.4203	43.634	39.8418	33.5468
66.2414	8.88087	15.629	2.13278	27.6026	24.8273	24.9917	7.29412	5.35699	4.42582	27.5401	21.8693	34.9667	10.6494	14.5756	12.6125	34.9643	35.3077	36.9637	28.0437	15.8266	21.9351	44.5618	40.2099	32.374
72.7039	9.96868	16.6329	3.30449	25.5526	23.2171	23.5092	7.41443	5.83291	4.45529	26.3718	21.4246	31.5406	12.9117	16.532	14.7219	33.4741	34.9101	35.3126	28.0122	18.705	23.3586	43.4808	39.4302	32.3585
Fig. 4B
	Ctrl		Poly IC
	Vehicle	MSDC	Vehicle	MSDC
	26.8	20.2	43.1	21.4
	22.6	19	40.7	18.3
	25.8	17.3	37.5	22.9
	p value=0.0149		p value=0.0008
	p value=0.0017
Fig. 4C
time (min)	Vehicle					MSDC
1.30988	99.7663	111.32	115.51	100.914	104.983	220.663	173.839	168.317	185.463	146.423
7.78675	95.0272	107.014	106.6	96.7031	98.7327	210.753	168.553	166.049	185.783	142.608
14.2462	93.4672	104.977	104.976	95.3753	95.7827	206.819	166.01	166.188	185.042	140.856
20.8052	43.2134	88.6659	95.0071	66.4548	61.5638	194.368	147.274	145.584	156.252	114.448
27.2959	42.3465	60.0657	67.7544	47.5135	48.2725	161.406	110.226	94.851	107.031	68.0597
33.7722	41.1855	52.2647	55.1933	45.4341	45.8406	120.714	88.0248	76.4976	83.7946	62.297
40.3349	119.042	161.166	149.09	134.924	133.92	318.131	264.601	229.106	271.013	192.56
46.8139	107.666	132.504	126.92	116.364	120.717	244.307	212.405	191.272	226.592	160.5
53.3011	95.3619	114.358	111.539	102.882	105.522	196.98	176.016	158.404	185.225	139.676
59.8895	23.2368	32.7388	31.7735	26.9317	30.653	47.3475	49.7558	38.194	35.8323	33.466
66.3802	24.0047	33.9333	32.3055	27.4373	30.1589	49.8143	49.4997	39.9997	41.22	35.0371
72.8638	23.945	33.3095	31.6617	27.6951	29.6196	49.4083	50.2071	39.8598	40.9234	35.1333
Fig. 4D
		IAV d4
	naïve	Vehicle	MSDC
	4.71	24.6	8.23
	5.5	26.8	9.29
	4.2	25.1	11.9
	4.41	25	12.5
	4.87	23.3	15
		p value<0.0001
Fig. 4F
	Ctrl	Poly IC
	Vehicle	Vehicle	MSDC
	0.502841	1.18431	0.880683
	0.455484	1.38016	0.809504
	0.538891	1.51415	0.784273
	p value=0.0010
		p value=0.0059
Fig. 4G
	BMDM		AM
	Vehicle	MSDC	Vehicle	MSDC
	6.56916	6.99864	5.24477	4.43143
	6.22619	8.49329	5.51842	3.53864
	7.5242	7.45867	5.95651	4.05288
			p value=0.0092
Fig. 4H
	BMDM		AM
	Vehicle	MSDC	Vehicle	MSDC
	MG132	MG132	MG132	MG132
	0.886159	0.975913	0.738177	0.488772
	0.8901	0.932209	0.784638	0.479785
	0.909779	0.891609	0.853223	0.40612
			p value=0.0014
Fig. 4J	Tnf							Ccl2
	Ctrl		Poly IC					Ctrl		Poly IC
	Vehicle	MSDC	Vehicle	MSDC	MSDC	MSDC		Vehicle	MSDC	Vehicle	MSDC	MSDC	MSDC
	Vehicle	Vehicle	Vehicle	Vehicle	DMS	Vehicle		Vehicle	Vehicle	Vehicle	Vehicle	DMS	Vehicle
	Vehicle	Vehicle	Vehicle	Vehicle	Vehicle	SDA		Vehicle	Vehicle	Vehicle	Vehicle	Vehicle	SDA
	1.07277	0.648115	1.53546	0.677623	2.82346	2.42896		1.19548	0.071312	2.16593	0.125931	2.19599	2.90027
	1.03373	0.499365	2.12081	0.728448	2.38738	2.21288		0.863084	0.080094	3.29579	0.206527	3.33351	2.34252
	0.901755	0.423807	1.62252	0.745565	2.44028	2.85063		0.969184	0.115271	2.43562	0.217258	2.95715	2.00272
			p value=0.0047							p value=0.0020
				p value=0.0002							p value=0.0014
				p value=0.0007							p value=0.0011

## Sheet: Fig.5
Fig. 5B
time (h)	Lean									DIO vehicle									DIO MSDC										p value
0	2.86876	1.29081	3.4404	2.40709	1.9042	1.12731	2.56268	3.70615	2.62679	5.40974	5.46831	3.05193	2.73407	4.48833	5.38139	4.59695	3.83287	4.74478	3.59104	3.79178	2.68461	2.07556	4.09309	3.75895	3.23323	2.75427	3.09293		0.010825
0.5	3.96454	3.13327	2.69502	2.65598	2.73239	3.58245	2.59059	4.30504	2.21723	4.83875	4.36927	4.67738	7.09148	5.53978	6.34082	4.8451	6.07305	4.90695	3.45309	4.52284	3.0002	5.39283	4.24772	5.2343	3.92866	3.74236	5.60691		0.0653
1	5.42373	4.45224	1.75411	2.75033	3.48892	4.86396	3.82231	4.58412	2.56947	8.57312	7.82286	6.34187	9.01365	8.46861	10.9245	6.52034	6.55503	8.99736	7.44188	3.74135	3.51751	6.13723	7.34324	5.79774	5.28559	6.03836	4.45665		0.001627
2	3.86693	3.53443	2.13152	2.85379	3.16911	2.67658	3.38408	1.06621	3.01373	4.93148	5.929	8.59687	8.28096	7.82371	8.75599	8.37509	6.02101	5.47265	5.68076	4.48998	3.70458	4.70146	8.10958	4.74554	4.47249	7.50013	3.36447		0.058874
4	5.27733	4.57164	1.77201	0.22887	3.54021	4.7659	4.30655	2.65772	3.42406	7.44936	7.02445	6.76873	4.16072	9.14595	6.78961	5.91466	6.39739	5.69818	3.93493	2.75879	4.39823	4.34682	3.50401	5.09552	6.82204	4.7395	3.78611		0.001845
Fig. 5C
	Lean	DIO Vehicle	DIO MSDC		DMSO VS MSDC
	83	258	142		p value=0.0014
	90	262	143
	90	317	221		Lean vs DIO Vehicle
	90	262	115		p value=0.0159
	179		153
Fig. 5D
	IL-1b			TNF			CCL2			IL-6
	Vehicle	MSDC		Vehicle	MSDC		Vehicle	MSDC		Vehicle	MSDC
	292	374.5		188.478	34.2274		1324.52	538.072		1938.73	1228.15
	249.5	191		162.042	305.158		1461.29	1771.66		6758.37	7380.71
	311	164.5		256.389	195.835		1429.73	1147.76		4437.37	3082.39
	422	201		398.204	205.537		2925.29	906.307		7016.13	3401.69
	179.5	228.5		182.618	120.371		3351.39	830.555		5476.68	2306.79
	351.5	234		289.401	170.116		3159.91	1893.18		6084.5	3928.96
	291.5	121		353.732	217.713		2224.59	1781.65		4401.52	4196.59
	487.5	289.5		600.832	232.493		3104.14	2084.66		7783.16	3243.92
	236.4	140		293.243	283.216		3556.02	1895.28		5750.11	3356.55
	169	330		344.616	401.134		3395.05	3259.33		3045.38	5873.77
	307	293.5		494.048	103.832		3527.09	1422.36		5838.93	1618.99
	249.5	61		155.401	135.672		3072.05	3147.28		3393.12	2238.43
	252.5	137.5		219.927	155.401		2539.17	2641.75		3917.35	3162.64
		112			198.114			1381.86			2390.53
	p value=0.0195			p value=0.0239			p value=0.0070			p value=0.0151
Fig. 5E
days	Vehicle	MSDC
7	1
8	1			0= alive
8	1			1= dead
9	1	1
9	1			p value=0.0487
9	1
10	1	1
10	1	1
11	1	1
12		1
12	1	1
14	1	1
14		1
20	0	0
20	0	0
20		0
20		0
20		0
Fig. 5G
	IL-1b			TNF			CCL2			IL-6
	Vehicle	MSDC		Vehicle	MSDC		Vehicle	MSDC		Vehicle	MSDC
	74.193	51.0114		234.999	94.7453		8.12384	4.57672		14.9237	4.48591
	49.466	38.6479		192.043	51.7895		6.63032	5.07935		13.9052	6.62404
	81.9202	43.2842		183.245	158.403		7.59967	2.72418		16.3323	12.1861
	64.9204	49.466		175.482	94.7453		9.38041	3.98793		20.6447	7.39694
	60.2841	58.7386		135.113	108.201		11.3048	3.14783		17.907	10.9725
	p value=0.0259			p value=0.0159			p value=0.0079			p value=0.0019
Fig. 5H
	Glucose			Cholesterol
	Vehicle	MSDC		Vehicle	MSDC
	3.72117	2.52906		407.298	191.032
	5.96266	3.44413		360.481	306.327
	6.68464	3.16709		282.22	209.2
	5.70241	3.94783		310.52	166.575
	4.71179	2.58783		432.803	271.739
	p value=0.0159			p value=0.0159
Fig. 5I
	Edema/HM		Interstitial disease		Perivascular infiltrates
	Vehicle	MSDC	Vehicle	MSDC	Vehicle	MSDC
	0.75	0	1.5	1.66667	1.5	0.333333
	0.5	0	1.5	1.25	1.75	0.5
	1	0.25	2	1	1.5	1.5
	0.25	0.5	2	1.5	1.75	1.25
	1.5	0.25	2.75	1	2	1.25
	p value=0.0337		p value=0.0361		p value=0.0668
Fig. 5K
	days	Vehicle	MSDC
	4	1
	4	1	1		0= alive
	5	1			1= dead
	5	1	1
	5	1	1		p value=0.026
	5	1	1
	5	1	1
	5	1	1
	5	1
	5	1
	5	1
	6	1
	6	1	1
	6		1
	6		1
	7		1
	7	1
	15		0
	15	0	0
	15		0
	15		0
	15		0

## Sheet: Fig.6
Fig. 6A								SARS-CoV-2
		Vehicle			MSDC			Vehicle			MSDC
	IL15	43.06	60.44	48.92	30.32	52.02	50.24	38.59	106.8	73.52	25.92	62.95	50.91
	TNF	300.24	455.62	464.02	134.1	239.52	197.44	461.8	611.31	616.93	216.76	280.19	233.81
	CCL2	19.78	456.79	272.54	22.16	107.3	81.78	28.94	1081.21	834.86	21.2	251.82	147.07
	CCL4	157.1	2545.45	1428.4	22.16	177.74	122.67	754.96	4130.29	2748.28	73.04	317.43	228.15
	CCL5	33.75	63.93	65.69	20.99	48.77	31.54	78.39	150.27	132.93	41.23	70.94	35.83
	CCL7	5.82	41.84	22.36	11.66	16.26	7.01	12.06	134.21	102.72	10.6	11.53	15.08
	CCL8	4.65	15.11	13.98	9.33	8.67	9.35	9.65	875.18	658.62	2.36	47.88	27.34
	CCL13	11.64	90.66	54.51	23.32	35.77	33.88	53.06	109.63	123.87	16.49	65.61	65.05
	CCL17	5.82	18.6	15.37	5.83	21.68	28.04	47.03	106.8	95.67	24.74	68.28	57.51
	CCL22	44.22	65.09	60.1	33.82	68.28	40.89	69.95	170.12	156.1	31.81	134.78	108.42
	CXCL8	421.26	5116.47	2812.08	206.39	2828.71	1630.92	875.57	6733.96	5279.07	381.68	2656.52	1856.31
	CXCL9	12.8	20.92	19.57	17.49	14.09	21.03	22.91	103.96	78.55	21.2	23.05	20.74
	CXCL10	16.29	20.92	19.57	19.82	13.01	11.68	153.16	10815	8226.77	25.92	1707.76	1208.63
	CXCL11	12.8	9.3	12.58	18.66	10.84	14.02	49.45	2955.38	2468.33	18.85	203.94	172.53
	TNFSF9	18.62	31.38	25.16	29.15	22.76	31.54	33.77	47.26	56.4	27.09	38.13	39.6
	TNFSF10	26.77	99.96	81.06	15.16	13.01	29.21	190.55	1071.76	846.95	17.67	230.54	148.96
	TNFAIP6	8.15	37.19	23.76	15.16	36.85	43.23	45.83	371.43	299.1	21.2	150.74	123.5
	NFKB1	73.31	110.42	107.62	106.11	117.05	123.84	160.4	229.66	243.71	143.72	144.53	188.55
	STAT1	956.56	862.43	837.2	1094.93	852.95	965	4022.05	5589.42	5218.65	3137.11	3334.84	3401.5
	NOD2	29.09	58.12	43.33	47.81	43.35	45.56	45.83	95.46	78.55	43.59	51.43	48.08
	TLR2	89.61	346.37	201.26	96.78	167.99	141.36	147.13	502.8	445.13	151.97	212.81	213.07
Fig. 6B
	TNF			CCL2			CCL4			CXCL10
	Vehicle	MSDC		Vehicle	MSDC		Vehicle	MSDC		Vehicle	MSDC
	1	0.248809		1	0.239437		1	0.598318		1	0.741426
	1	1.30961		1	0.317538		1	0.358987		1	0.77266
	1	0.723645		1	0.230517		1	0.594666		1	0.485344
	1	0.640877		1	0.510345		1	0.85762		1	0.580602
	1	0.241675		1	0.459618		1	0.397849		1	0.436293
	1	0.544		1	0.517		1	0.513		1	0.174
	1	0.279		1	0.426		1	0.974		1	0.608
	p value=0.0113			p value<0.0001			p value=0.0156			p value=0.0010
Fig. 6C
	days	Vehicle	Nirmatrelvir	Nirmatrelvir+MSDC
	4	1
	4	1	1			0= alive
	5	1	1	1		1= dead
	5	1	1
	5	1	1	1
	5
	6	1	1
	6	1	1
	6	1	1	1
	7	1	1
	7	1		1
	8			1
	15	0	0	0
	15		0	0
	15		0	0
	15		0	0
	15		0	0
	15		0	0
	15			0
	15			0
	15			0
	15			0
Fig. 6D	Edema/HM		Interstitial disease		Perivascular infiltrates
	Nirmatrelvir
	Vehicle	MSDC	Vehicle	MSDC	Vehicle	MSDC
	0.25	0	1.5	0.333333	1.25	1
	0.333333	0.666667	2	1.66667	1.33333	1
	0.333333	0	3	0.333333	1.33333	1.33333
	1.25	0.666667	2.75	1.66667	2.75	0.666667
	0.25	0.666667	2.5	2.33333	2	1.33333
		0.333333		0		0.333333
		0.333333		2.33333		1.66667
		0.666667		1		1.33333
	p value=0.7451		p value=0.0331		p value=0.0495
